# Supplementary material for: Pepper Constituents Enhance the Toxicity and Neurophysiological Effects of Natural Pyrethrins in Insects
Source: Insects. 2026 May 17;17(5):510. doi: 10.3390/insects17050510 (PMC13207443; doi:10.3390/insects17050510)
Supplement: Supplementary file 1 [file insects-17-00510-s001.zip]

Archive with 1 entries (1 files):
- insects-4204628-supplementary.pdf
